# Supplementary material for: A response surface methodology approach to improve nitrogen use efficiency in maize by an optimal mycorrhiza-to-Bacillus co-inoculation rate
Source: Front Plant Sci. 2022 Aug 11;13:956391. doi: 10.3389/fpls.2022.956391 (PMC9404334; doi:10.3389/fpls.2022.956391)
Supplement: Supplementary file 1 [file Data_Sheet_1.xlsx]

## Sheet: Figure S1
Figure S1. Contour plots of SPAD value (A), aspartate concentration (B), glutamate concentration (C), asparagine concentration (D) and glutamine concentration (E) as function of B. megaterium and AMF co-inoculation in maize.

## Sheet: Figure S2
Figure S2. Representative chromatogram obtained through High-Performance Anion Exchange Chromatography with Pulsed Amperometric Detection (HPAEC-PAD) for asparagine (RT=3.6 min), glutamine (RT=3.9 min), aspartate (27.5 min) and glutamate (27.9 min) detection.
